# Supplementary material for: Pathological survey on Temnodontosaurus from the Early Jurassic of southern Germany
Source: PLoS One. 2018 Oct 24;13(10):e0204951. doi: 10.1371/journal.pone.0204951 (PMC6200200; doi:10.1371/journal.pone.0204951)
Supplement: S1 Table — (XLSX) [file pone.0204951.s002.xlsx]

## Sheet: Tabelle1
Specimen	Taxonomy	Elements preserved	Pathology (yes/no)	Pathological anatomical region	Estimated % skeletal completeness	Skull (yes/no)	Ribs (yes/no)	Pectoral girdle	Pelvic girdle	Preservation	Horizon/Bed No.
FWD_0130	Temnodontosaurus trigonodon	Skull, ribs, clavicle, scapulae, phalanges	No	Skull	18.75	Yes	Yes	Yes	No	3D	εII4/5 (Posidonienschiefer Fm)
GPIT/RE/9409	Temnodontosaurus trigonodon	Complete skull, complete vertebral column, left forefin, rigth humerus and some pahalanges, right and left hind fins, ribs from the left side of the skeleton	Yes	Pectoral girdle and forefins	75	Yes	Yes	Yes	Yes	2D	εII11 (Posidonienschiefer Fm)
GPIT/RE/9395	Temnodontosaurus trigonodon	An incomplete skull (braincase and skull roof elements) exposed in left lateral view	Yes	Skull	6.25	Yes	No	No	No	2D	εII (Posidonienschiefer Fm)
GPIT/RE/9414	Temnodontosaurus trigonodon	A complete skull exposed in left lateral view	No		12.5	Yes	No	No	No	2D	εII6 (Posidonienschiefer Fm)
GPIT/RE/09269	Temnodontosaurus trigonodon	An incomplete skull exposed in ventral view	No		6.25	Yes	No	No	No	2D	εII (Posidonienschiefer Fm)
GPIT/RE/9431	Temnodontosaurus trigonodon	An isolated and articulated hind fin	No		9.37	No	No	No	Yes	2D	εII (Posidonienschiefer Fm)
GPIT/RE/03351	Temnodontosaurus sp.	An isolated and incomplete forefin	No		3	No	No	Yes	No	2D	εII (Posidonienschiefer Fm)
GPIT/RE/3206	Temnodontosaurus trigonodon	An incomplete mandible with teeth	No		3.12	Yes	No	No	No	3D	εII (Posidonienschiefer Fm)
GPIT/RE/03207	Temnodontosaurus trigonodon	An incomplete jaw with teeth in seven fragments	No		3	Yes	No	No	No	3D	εII5 (Posidonienschiefer Fm)
GPIT/RE/03386	Temnodontosaurus trigonodon	An isolated and incomplete hind fin with femur	No		3	No	No	Yes	No	3D	εII (Posidonienschiefer Fm)
GPIT/RE/03208	Temnodontosaurus trigonodon	An incomplete skull preserved in two blocks	No		6	Yes	No	No	No	3D	εII5 (Posidonienschiefer Fm)
UMH	Temnodontosaurus trigonodon	Complete vertebral column, ribs from the left and rigth side, left pectoral girdle and forefin (but not clavicle), left pelvic girdle and hind fin, basicranium and skull roof	No		75	Yes	Yes	Yes	Yes	2D	εII6 (Posidonienschiefer Fm)
UMH	Temnodontosaurus trigonodon	Vertebral column, the tail is not preserved, ribs from the rigth side, right clavicle, right coracoid, right forefin (elements are not completele prepared, besides the skull), complete rigth side of skull	Yes	Skull	21.62	Yes	Yes	Yes	Yes	2D	εII12 (Posidonienschiefer Fm)
UMH 454	Temnodontosaurus trigonodon	Complete skull, incomplete anterior vertebral column, left forefin, incomplete right forefin, left coracoid, right scapula	yes	Skull	12	Yes	No	Yes	No	3D	(Posidonienschiefer Fm)
UMH	Temnodontosaurus sp.	A dentary fragment with teeth	No		3.12	Yes	No	No	No	2D	εII (Posidonienschiefer Fm)
U-MO no. 4 (Rabold & Eggmaier, 2013 Pl. 1, Fig. 1-2)	Temnodontosaurus sp.	Skull, two ribs, phalanges	Yes	Skull	6.25	Yes	Yes	Yes	No	3D	Thouarsense Zone (Jurensismergel Fm)
U-MO no. 14	Temnodontosaurus sp.	Complete lower jaw (palate) ,ribs, rigth and left pectoral girdle and forefin, dorsal vertebrae, fragments of premaxilla	Yes	Skull, ribs and gastralia, pectoral girdle and forefin	41	Yes	Yes	Yes	No	3D	Levesquei Zone (Jurensismergel Fm)
SMNS 50004	Temnodontosaurus trigonodon	An almost complete skeleton exposed in ventral view: almost complete vertebral column, ribs, skull, pectoral and pelvic elements	No		50	Yes	Yes	Yes	No	2D	εII (Posidonienschiefer Fm)
SMNS 13128	Temnodontosaurus trigonodon	Complete skull	No		12.5	Yes	No	No	No	3D	εII5
SMNS 13488	Temnodontosaurus nuertingensis	Almost complete skull, braincase not preserved. Ribs were described for this specimen but this material was lost after the IIWW.	Yes	Skull, ribs and gastralia	6.25	Yes	Yes	?	?	3D	Jamesoni~ibex Zone (Numismalismergel Fm)
SMNS 15950	Temnodontosaurus trigonodon	Complete skeleton (left), right fore-and hind fin, right ribs	Yes	Skull, ribs and gastralia	94	Yes	Yes	Yes	Yes	2D	εII9 (Posidonienschiefer Fm)
SMNS 17560	Temnodontosaurus trigonodon	Complete skull, left scapula, left coracoid and forefin, right coracoid and forefin, right hind fin, incomplete anterior and posterior vertebral column	No		53	Yes	No	Yes	Yes	3D	εII5 (Posidonienschiefer Fm)
SMNS 17980	Temnodontosaurus sp.	Left forefin	No		3.12	No	No	Yes	No	2D	εII2 (Posidonienschiefer Fm)
SMNS 3966	Temnodontosaurus sp.?	A fragment of articulated jaw and premaxilla with teeth	No		3.12	Yes	No	No	No	3D	εII11 (Posidonienschiefer Fm)
SMNS 4996a	Temnodontosaurus trigonodon	Left side of skull, 17 partially articulated postsacral vertebrae	No		6.25	No	No	No	No	2D	εII6 (Posidonienschiefer Fm)
SMNS 50000	Temnodontosaurus trigonodon	Skull, vertebral column, ribs complete, complete pectoral girdle, forefin and hind fin, partially complete left pectoral girdle	No		75	Yes	Yes	Yes	Yes	2D	εII6 (Posidonienschiefer Fm)
SMNS 50006	Temnodontosaurus trigonodon	Skull, ribs, left clavicle, left scapula, phalanages, portion of humerus	No		18.75	Yes	No	Yes	No	2D	εII7 (Posidonienschiefer Fm)
SMNS 51137	Temnodontosaurus trigonodon	Lower jaw, premaxilla	No		6.25	Yes	No	No	No	2D	εII10 (Posidonienschiefer Fm)
SMNS 51138	Temnodontosaurus trigonodon	Coracoid and clavicle	No		3.12	No	No	No	No	2D	εII12 (Posidonienschiefer Fm)
SMNS 52340	Temnodontosaurus trigonodon	Complete vertebral column, ribs of the left and right side, right pectoral girdle and forefin, left scapula, portion of coracoid and forefin, left pelvic girdle and hind fin, rigth ischiopubis and femur, skull: braincase (basioccipital, opisthotic), palate (pterygoid, hyoid, parasphenoid, splenial), a fragment of bone from the skull roof	No		84.37	Yes	Yes	Yes	Yes	2D	εII6 (Posidonienschiefer Fm)
SMNS 7762	Temnodontosaurus trigonodon	Right side of skull	No		6.25	No	No	No	No	3D	εII6 (Posidonienschiefer Fm)
SMNS 81797	Temnodontosaurus sp.	A jaw fragment with incomplete teeth	No		3.12	Yes	No	No	No		εII5 (Posidonienschiefer Fm)
SMNS 16666a	Temnodontosaurus sp.	A fragmented portion of premaxilla and dentary with teeth	No		3	Yes	No	No	No	3D	Lower Sinemurian (Arietenkalk)
SMNS 50329	Temnodontosaurus sp.	An incomplete isolated forefin	No		6	No	No	Yes	No	3D	εII (Posidonienschiefer Fm)
SMNS 5081 oder 5285	Temnodontosaurus sp.	An incomplete jaw with teeth in two fragments	No		3	Yes	No	No	No	3D	εII (Posidonienschiefer Fm)
SMNS 18882	Temnodontosaurus sp.	A portion with six articulated postsacral vertebrae	No		0	No	No	No	No	3D	εII (Posidonienschiefer Fm)
SMNS 15090 + 15090a	Temnodontosaurus trigonodon	Articulated skull in ventral view; pectoral girdle (coracoids, humerus, a fragment of a scapula, a clavicle, 5 ribs and 6 dorsal vertebrae)	No		16	No	No	No	No	3D	εII (Posidonienschiefer Fm)
SMNS 50064	Temnodontosaurus sp.	A fragment of the anterior part of rostrum (dentary and premaxilla) with several teeth	No		3	No	No	No	No	3D	εII (Posidonienschiefer Fm)
SMNS 16665	Temnodontosaurus platyodon	A fragment of left premaxilla with teeth	No		3	No	No	No	No	3D	Lower Sinemurian (Arietenkalk)
