# Supplementary material for: Pathological survey on Temnodontosaurus from the Early Jurassic of southern Germany
Source: PLoS One. 2018 Oct 24;13(10):e0204951. doi: 10.1371/journal.pone.0204951 (PMC6200200; doi:10.1371/journal.pone.0204951)
Supplement: S2 Table — (XLSX) [file pone.0204951.s003.xlsx]

## Sheet: Tabelle1
Specimen	Skull	%	Anterior vertebral column	%	Posterior vertebral column	%	Thoracic ribs	%	Right pectoral girdle and forefin	%	Left pectoral girdle and forefin	%	Right pelvic girdle and hind fin	%	Left pelvic girdle and hind fin	%	Completness by specimen
FWD_0130	4	100	0	0	0	0	0	0	2	50	0	0	0	0	0	0	18.75
GPIT/RE/9414	4	100	0	0	0	0	0	0	0	0	0	0	0	0	0	0	12.5
GPIT/RE/9395	2	50	0	0	0	0	0	0	0	0	0	0	0	0	0	0	6.25
GPIT/RE/09269	2	50	0	0	0	0	0	0	0	0	0	0	0	0	0	0	6.25
GPIT/RE/9431	0	0	0	0	0	0	0	0	0	0	0	0	3	75	0	0	9.37
GPIT/RE/03351	0	0	0	0	0	0	0	0	1	25	0	0	0	0	0	0	3.12
GPIT/RE/3206	1	25	0	0	0	0	0	0	0	0	0	0	0	0	0	0	3.12
GPIT/RE/03207	1	25	0	0	0	0	0	0	0	0	0	0	0	0	0	0	3.12
GPIT/RE/03386	0	0	0	0	0	0	0	0	1	25	0	0	0	0	0	0	3.12
GPIT/RE/03208	2	50	0	0	0	0	0	0	0	0	0	0	0	0	0	0	6.25
GPIT/RE/9409	4	100	4	100	4	100	2	50	2	50	2	50	3	75	3	75	75
UMH	4	100	X	X	4	100	X	X	3	75	0	0	0	0	0	0	21.62
UMH	4	100	4	100	4	100	3	75	0	0	3	75	2	50	4	100	75
UMH 454	4	100	1	25	0	0	0	0	3	75	3	75	0	0	0	0	11.81
UMH	1	25	0	0	0	0	0	0	0	0	0	0	0	0	0	0	3.12
U-MO (Rabold & Eggmaier, 2013 Pl. 1, Fig. 1-2)	2	50	0	0	0	0	0	0	0	0	0	0	0	0	0	0	6.25
U-MO no.14	2	50	2	50	0	0	2	50	4	100	3	75	0	0	0	0	40.6
SMNS 50004	3	75	4	100	4	100	4	100	4	100	3	75	3	75	2	50	84.37
SMNS 81797	1	25	0	0	0	0	0	0	0	0	0	0	0	0	0	0	3.12
SMNS 51137	2	50	0	0	0	0	0	0	0	0	0	0	0	0	0	0	6.25
SMNS 17980	0	0	0	0	0	0	0	0	2	25	0	0	0	0	0	0	3.12
SMNS 50000	3	75	3	75	4	100	2?	50	4	100	3	75	4	100	1	25	75
SMNS 50006	2	50	1	25	0	0	0	0	0	0	3	75	0	0	0	0	18.75
SMNS 15950	2	50	4	100	4	100	4	100	4	100	4	100	4	100	4	100	93.75
SMNS 17560	4	100	3	75	1	25	0	0	3	75	3	75	3	75	0	0	53.1
SMNS 13128	4	100	0	0	0	0	0	0	0	0	0	0	0	0	0	0	12.5
SMNS 7762	2	50	0	0	0	0	0	0	0	0	0	0	0	0	0	0	6.25
SMNS 4996a	2	50	0	0	0	0	0	0	0	0	0	0	0	0	0	0	6.25
SMNS 51138	0	0	0	0	0	0	0	0	1*	25	0	0	0	0	0	0	3.12
SMNS 13488	2	50	0	0	0	0	0	0	0	0	0	0	0	0	0	0	6.25
SMNS 3966	1	25	0	0	0	0	0	0	0	0	0	0	0	0	0	0	3.12
SMNS 16666a	1	25	0	0	0	0	0	0	0	0	0	0	0	0	0	0	3.12
SMNS 50329	0	0	0	0	0	0	0	0	2	50	0	0	0	0	0	0	6.25
SMNS 5081 oder 5285	1	25	0	0	0	0	0	0	0	0	0	0	0	0	0	0	3.12
SMNS 18882	0	0	0	0	0	0	0	0	0	0	0	0	0	0	0	0	0
SMNS 15090 + 15090a	2	50	0	0	0	0	0	0	3	75	0	0	0	0	0	0	15.6
SMNS 50064	1	25	0	0	0	0	0	0	0	0	0	0	0	0	0	0	3.12
SMNS 16665	1	25	0	0	0	0	0	0	0	0	0	0	0	0	0	0	3.12
SMNS 52340	2	50	4	100	4	100	4	100	4	100	3	75	2	50	4	100	84.37
